# Supplementary material for: Cystathionine Gamma-Lyase Regulates TNF-α-Mediated Injury Response in Human Colonic Epithelial Cells and Colonoids
Source: Antioxidants (Basel). 2024 Aug 31;13(9):1067. doi: 10.3390/antiox13091067 (PMC11428476; doi:10.3390/antiox13091067)
Supplement: Supplementary file 1 [file antioxidants-13-01067-s001.zip]

Archive with 1 entries (1 files):
- antioxidants-3103798-supplementary.pdf
